# Supplementary material for: Mapping the metagenomic landscape: combined shotgun sequencing and quantitative PCR to profile gut metagenome-assembled genomes in marmosets following treatment with a broad-spectrum antibiotic cocktail
Source: Gut Microbes. 2026 Jun 21;18(1):2687925. doi: 10.1080/19490976.2026.2687925 (PMC13285596; doi:10.1080/19490976.2026.2687925)
Supplement: Supplementary File 1.xlsx [file KGMI_A_2687925_SM1906.xlsx]

## Sheet: Supplementary File 1
Sample_ID	Shotgun_Seq	qPCR	DNA_Reextracted
ABX-CJ-CLEM-1	FALSE	TRUE	TRUE
ABX-CJ-CLEM-5	FALSE	TRUE	TRUE
ABX-CJ-CLEM-12	FALSE	TRUE	TRUE
ABX-CJ-CLEM-14	TRUE	TRUE	FALSE
ABX-CJ-CLEM-15	FALSE	TRUE	FALSE
ABX-CJ-CLEM-19	FALSE	TRUE	FALSE
ABX-CJ-CLEM-24	FALSE	TRUE	FALSE
ABX-CJ-CLEM-29	TRUE	TRUE	FALSE
ABX-CJ-CLEM-34	FALSE	TRUE	TRUE
ABX-CJ-CLEM-38	TRUE	TRUE	FALSE
ABX-CJ-CLEM-46	FALSE	TRUE	FALSE
ABX-CJ-CLEM-50	FALSE	TRUE	TRUE
ABX-CJ-CLEM-56	TRUE	TRUE	TRUE
ABX-CJ-FRAC-1	FALSE	TRUE	FALSE
ABX-CJ-FRAC-5	FALSE	TRUE	FALSE
ABX-CJ-FRAC-12	FALSE	TRUE	FALSE
ABX-CJ-FRAC-14	TRUE	TRUE	FALSE
ABX-CJ-FRAC-15	FALSE	TRUE	FALSE
ABX-CJ-FRAC-19	FALSE	TRUE	FALSE
ABX-CJ-FRAC-24	FALSE	TRUE	FALSE
ABX-CJ-FRAC-29	TRUE	TRUE	FALSE
ABX-CJ-FRAC-34	FALSE	TRUE	FALSE
ABX-CJ-FRAC-38	FALSE	TRUE	FALSE
ABX-CJ-FRAC-43	TRUE	TRUE	FALSE
ABX-CJ-FRAC-46	FALSE	TRUE	FALSE
ABX-CJ-FRAC-50	FALSE	TRUE	FALSE
ABX-CJ-FRAC-56	TRUE	TRUE	FALSE
ABX-CJ-GAST-1	FALSE	TRUE	TRUE
ABX-CJ-GAST-5	FALSE	TRUE	TRUE
ABX-CJ-GAST-12	FALSE	TRUE	TRUE
ABX-CJ-GAST-14	TRUE	TRUE	FALSE
ABX-CJ-GAST-15	FALSE	TRUE	FALSE
ABX-CJ-GAST-19	FALSE	TRUE	FALSE
ABX-CJ-GAST-24	FALSE	TRUE	FALSE
ABX-CJ-GAST-29	TRUE	TRUE	FALSE
ABX-CJ-GAST-34	FALSE	TRUE	FALSE
ABX-CJ-GAST-38	FALSE	TRUE	FALSE
ABX-CJ-GAST-43	TRUE	TRUE	FALSE
ABX-CJ-GAST-46	FALSE	TRUE	FALSE
ABX-CJ-GAST-50	FALSE	TRUE	FALSE
ABX-CJ-GAST-56	TRUE	TRUE	TRUE
ABX-CJ-GOOS-1	FALSE	TRUE	FALSE
ABX-CJ-GOOS-5	FALSE	TRUE	FALSE
ABX-CJ-GOOS-12	FALSE	TRUE	FALSE
ABX-CJ-GOOS-14	TRUE	TRUE	FALSE
ABX-CJ-GOOS-15	FALSE	TRUE	FALSE
ABX-CJ-GOOS-19	FALSE	TRUE	FALSE
ABX-CJ-GOOS-24	FALSE	TRUE	FALSE
ABX-CJ-GOOS-29	TRUE	TRUE	FALSE
ABX-CJ-GOOS-34	FALSE	TRUE	FALSE
ABX-CJ-GOOS-38	FALSE	TRUE	FALSE
ABX-CJ-GOOS-43	TRUE	TRUE	FALSE
ABX-CJ-GOOS-46	FALSE	TRUE	FALSE
ABX-CJ-GOOS-50	FALSE	TRUE	FALSE
ABX-CJ-GOOS-56	TRUE	TRUE	FALSE
ABX-CJ-IRIS-1	FALSE	TRUE	FALSE
ABX-CJ-IRIS-5	FALSE	TRUE	FALSE
ABX-CJ-IRIS-12	FALSE	TRUE	FALSE
ABX-CJ-IRIS-14	TRUE	TRUE	FALSE
ABX-CJ-IRIS-15	FALSE	TRUE	FALSE
ABX-CJ-IRIS-19	FALSE	TRUE	FALSE
ABX-CJ-IRIS-24	FALSE	TRUE	FALSE
ABX-CJ-IRIS-29	TRUE	TRUE	FALSE
ABX-CJ-IRIS-34	FALSE	TRUE	FALSE
ABX-CJ-IRIS-38	FALSE	TRUE	FALSE
ABX-CJ-IRIS-43	TRUE	TRUE	FALSE
ABX-CJ-IRIS-46	FALSE	TRUE	FALSE
ABX-CJ-IRIS-50	FALSE	TRUE	FALSE
ABX-CJ-IRIS-56	TRUE	TRUE	FALSE
ABX-CJ-MANG-1	FALSE	TRUE	TRUE
ABX-CJ-MANG-5	FALSE	TRUE	TRUE
ABX-CJ-MANG-12	FALSE	TRUE	TRUE
ABX-CJ-MANG-14	TRUE	TRUE	FALSE
ABX-CJ-MANG-15	FALSE	TRUE	FALSE
ABX-CJ-MANG-19	FALSE	TRUE	FALSE
ABX-CJ-MANG-24	FALSE	TRUE	FALSE
ABX-CJ-MANG-29	TRUE	TRUE	FALSE
ABX-CJ-MANG-34	FALSE	TRUE	FALSE
ABX-CJ-MANG-38	FALSE	TRUE	FALSE
ABX-CJ-MANG-43	TRUE	TRUE	FALSE
ABX-CJ-MANG-46	FALSE	TRUE	TRUE
ABX-CJ-MANG-50	FALSE	TRUE	TRUE
ABX-CJ-MANG-56	TRUE	TRUE	TRUE
ABX-CJ-NEWT-1	FALSE	TRUE	TRUE
ABX-CJ-NEWT-5	FALSE	TRUE	TRUE
ABX-CJ-NEWT-12	FALSE	TRUE	FALSE
ABX-CJ-NEWT-14	TRUE	TRUE	FALSE
ABX-CJ-NEWT-15	FALSE	TRUE	FALSE
ABX-CJ-NEWT-19	FALSE	TRUE	FALSE
ABX-CJ-NEWT-24	FALSE	TRUE	FALSE
ABX-CJ-NEWT-29	TRUE	TRUE	TRUE
ABX-CJ-NEWT-34	FALSE	TRUE	TRUE
ABX-CJ-NEWT-38	FALSE	TRUE	FALSE
ABX-CJ-NEWT-43	TRUE	TRUE	FALSE
ABX-CJ-NEWT-46	FALSE	TRUE	TRUE
ABX-CJ-NEWT-50	FALSE	TRUE	TRUE
ABX-CJ-NEWT-56	TRUE	TRUE	TRUE
ABX-CJ-NORI-1	FALSE	TRUE	FALSE
ABX-CJ-NORI-5	FALSE	TRUE	FALSE
ABX-CJ-NORI-12	FALSE	TRUE	FALSE
ABX-CJ-NORI-14	TRUE	TRUE	FALSE
ABX-CJ-NORI-15	FALSE	TRUE	FALSE
ABX-CJ-NORI-19	FALSE	TRUE	FALSE
ABX-CJ-NORI-24	FALSE	TRUE	FALSE
ABX-CJ-NORI-29	TRUE	TRUE	FALSE
ABX-CJ-NORI-34	FALSE	TRUE	FALSE
ABX-CJ-NORI-38	FALSE	TRUE	FALSE
ABX-CJ-NORI-43	TRUE	TRUE	FALSE
ABX-CJ-NORI-46	FALSE	TRUE	FALSE
ABX-CJ-NORI-50	FALSE	TRUE	FALSE
ABX-CJ-NORI-56	TRUE	TRUE	FALSE
ABX-CJ-ODET-1	FALSE	TRUE	FALSE
ABX-CJ-ODET-5	FALSE	TRUE	FALSE
ABX-CJ-ODET-12	FALSE	TRUE	FALSE
ABX-CJ-ODET-14	TRUE	TRUE	FALSE
ABX-CJ-ODET-15	FALSE	TRUE	FALSE
ABX-CJ-ODET-19	FALSE	TRUE	FALSE
ABX-CJ-ODET-24	FALSE	TRUE	FALSE
ABX-CJ-ODET-29	TRUE	TRUE	FALSE
ABX-CJ-ODET-34	FALSE	TRUE	FALSE
ABX-CJ-ODET-38	FALSE	TRUE	FALSE
ABX-CJ-ODET-43	TRUE	TRUE	FALSE
ABX-CJ-ODET-46	FALSE	TRUE	FALSE
ABX-CJ-ODET-50	FALSE	TRUE	FALSE
ABX-CJ-ODET-56	TRUE	TRUE	FALSE
ABX-CJ-PARS-1	FALSE	TRUE	TRUE
ABX-CJ-PARS-5	FALSE	TRUE	TRUE
ABX-CJ-PARS-12	FALSE	TRUE	TRUE
ABX-CJ-PARS-14	TRUE	TRUE	FALSE
ABX-CJ-PARS-15	FALSE	TRUE	FALSE
ABX-CJ-PARS-19	FALSE	TRUE	TRUE
ABX-CJ-PARS-24	FALSE	TRUE	FALSE
ABX-CJ-PARS-29	TRUE	TRUE	FALSE
ABX-CJ-PARS-34	FALSE	TRUE	TRUE
ABX-CJ-PARS-38	FALSE	TRUE	TRUE
ABX-CJ-PARS-43	TRUE	TRUE	FALSE
ABX-CJ-PARS-46	FALSE	TRUE	TRUE
ABX-CJ-PARS-50	FALSE	TRUE	FALSE
ABX-CJ-PARS-56	TRUE	TRUE	TRUE
ABX-CJ-RAME-1	FALSE	TRUE	FALSE
ABX-CJ-RAME-5	FALSE	TRUE	FALSE
ABX-CJ-RAME-12	FALSE	TRUE	FALSE
ABX-CJ-RAME-14	TRUE	TRUE	FALSE
ABX-CJ-RAME-15	FALSE	TRUE	FALSE
ABX-CJ-RAME-19	FALSE	TRUE	FALSE
ABX-CJ-RAME-24	FALSE	TRUE	FALSE
ABX-CJ-RAME-29	TRUE	TRUE	FALSE
ABX-CJ-RAME-34	FALSE	TRUE	FALSE
ABX-CJ-RAME-38	FALSE	TRUE	FALSE
ABX-CJ-RAME-43	TRUE	TRUE	FALSE
ABX-CJ-RAME-46	FALSE	TRUE	FALSE
ABX-CJ-RAME-50	FALSE	TRUE	FALSE
ABX-CJ-RAME-56	TRUE	TRUE	FALSE
ABX-CJ-SOCH-1	FALSE	TRUE	FALSE
ABX-CJ-SOCH-5	FALSE	TRUE	FALSE
ABX-CJ-SOCH-12	FALSE	TRUE	FALSE
ABX-CJ-SOCH-14	TRUE	TRUE	FALSE
ABX-CJ-SOCH-15	FALSE	TRUE	FALSE
ABX-CJ-SOCH-19	FALSE	TRUE	FALSE
ABX-CJ-SOCH-24	FALSE	TRUE	FALSE
ABX-CJ-SOCH-29	TRUE	TRUE	FALSE
ABX-CJ-SOCH-34	FALSE	TRUE	FALSE
ABX-CJ-SOCH-38	FALSE	TRUE	FALSE
ABX-CJ-SOCH-43	TRUE	TRUE	FALSE
ABX-CJ-SOCH-46	FALSE	TRUE	FALSE
ABX-CJ-SOCH-50	FALSE	TRUE	FALSE
ABX-CJ-SOCH-56	TRUE	TRUE	FALSE
ABX-CJ-STOR-1	FALSE	TRUE	FALSE
ABX-CJ-STOR-5	FALSE	TRUE	FALSE
ABX-CJ-STOR-12	FALSE	TRUE	FALSE
ABX-CJ-STOR-14	TRUE	TRUE	FALSE
ABX-CJ-STOR-15	FALSE	TRUE	FALSE
ABX-CJ-STOR-19	FALSE	TRUE	FALSE
ABX-CJ-STOR-24	FALSE	TRUE	FALSE
ABX-CJ-STOR-29	TRUE	TRUE	FALSE
ABX-CJ-STOR-34	FALSE	TRUE	FALSE
ABX-CJ-STOR-38	FALSE	TRUE	FALSE
ABX-CJ-STOR-43	TRUE	TRUE	FALSE
ABX-CJ-STOR-46	FALSE	TRUE	FALSE
ABX-CJ-STOR-50	FALSE	TRUE	FALSE
ABX-CJ-STOR-56	TRUE	TRUE	FALSE
ABX-CJ-TROO-1	FALSE	TRUE	TRUE
ABX-CJ-TROO-5	FALSE	TRUE	TRUE
ABX-CJ-TROO-12	FALSE	TRUE	TRUE
ABX-CJ-TROO-14	TRUE	TRUE	FALSE
ABX-CJ-TROO-15	FALSE	TRUE	FALSE
ABX-CJ-TROO-19	FALSE	TRUE	TRUE
ABX-CJ-TROO-24	FALSE	TRUE	FALSE
ABX-CJ-TROO-29	TRUE	TRUE	FALSE
ABX-CJ-TROO-34	FALSE	TRUE	FALSE
ABX-CJ-TROO-38	FALSE	TRUE	FALSE
ABX-CJ-TROO-43	TRUE	TRUE	FALSE
ABX-CJ-TROO-46	FALSE	TRUE	FALSE
ABX-CJ-TROO-50	FALSE	TRUE	FALSE
ABX-CJ-TROO-56	TRUE	TRUE	FALSE
ABX-CJ-WOLV-1	FALSE	TRUE	TRUE
ABX-CJ-WOLV-5	FALSE	TRUE	TRUE
ABX-CJ-WOLV-12	FALSE	TRUE	TRUE
ABX-CJ-WOLV-14	TRUE	TRUE	FALSE
ABX-CJ-WOLV-15	FALSE	TRUE	FALSE
ABX-CJ-WOLV-19	FALSE	TRUE	TRUE
ABX-CJ-WOLV-24	FALSE	TRUE	FALSE
ABX-CJ-WOLV-29	TRUE	TRUE	FALSE
ABX-CJ-WOLV-34	FALSE	TRUE	FALSE
ABX-CJ-WOLV-38	FALSE	TRUE	FALSE
ABX-CJ-WOLV-43	TRUE	TRUE	FALSE
ABX-CJ-WOLV-46	FALSE	TRUE	FALSE
ABX-CJ-WOLV-50	FALSE	TRUE	TRUE
ABX-CJ-WOLV-56	TRUE	TRUE	TRUE
ABX-CJ-ZELD-1	FALSE	TRUE	TRUE
ABX-CJ-ZELD-5	FALSE	TRUE	TRUE
ABX-CJ-ZELD-12	FALSE	TRUE	TRUE
ABX-CJ-ZELD-14	TRUE	TRUE	FALSE
ABX-CJ-ZELD-15	FALSE	TRUE	TRUE
ABX-CJ-ZELD-19	FALSE	TRUE	TRUE
ABX-CJ-ZELD-24	FALSE	TRUE	TRUE
ABX-CJ-ZELD-29	TRUE	TRUE	TRUE
ABX-CJ-ZELD-34	FALSE	TRUE	FALSE
ABX-CJ-ZELD-38	FALSE	TRUE	TRUE
ABX-CJ-ZELD-43	TRUE	TRUE	FALSE
ABX-CJ-ZELD-46	FALSE	TRUE	TRUE
ABX-CJ-ZELD-50	FALSE	TRUE	TRUE
ABX-CJ-ZELD-56	TRUE	TRUE	TRUE
